# Supplementary material for: Differential Performance of Distribution Shifts Between Endangered Coniferous and Broad-Leaved Tree Species in Subtropical China Under Climate Change
Source: Plants (Basel). 2026 Feb 6;15(3):515. doi: 10.3390/plants15030515 (PMC12899582; doi:10.3390/plants15030515)
Supplement: Supplementary file 1 [file plants-15-00515-s001.zip]

Archive with 7 entries (4 files):
- Supplementary Materials.pdf
- Table S1 Distribution data of coniferous and broad-leaved tree species/
- Table S1 Distribution data of coniferous and broad-leaved tree species/Table S1 Distribution data of coniferous and broad-leaved tree species.xlsx
- Table S2 Environmental variables used for the construction of the Maxent model/
- Table S2 Environmental variables used for the construction of the Maxent model/Table S2 Environmental variables used for the initial construction of the Maxent model.xlsx
- Table S3 Accuracy metrics and presence thresholds for forest SDMs/
- Table S3 Accuracy metrics and presence thresholds for forest SDMs/Table S3 Accuracy metrics and presence thresholds for forest SDMs.xlsx
