# Supplementary material for: Differential Performance of Distribution Shifts Between Endangered Coniferous and Broad-Leaved Tree Species in Subtropical China Under Climate Change
Source: Plants (Basel). 2026 Feb 6;15(3):515. doi: 10.3390/plants15030515 (PMC12899582; doi:10.3390/plants15030515)
Supplement: Supplementary file 1 [file plants-15-00515-s001.zip › Table S1 Distribution data of coniferous and broad-leaved tree species/Table S1 Distribution data of coniferous and broad-leaved tree species.xlsx]

## Sheet: Broad-leaved
Species	Lon	Lat	Data source	Distribution location
Shaniodendron subaequale	119.749	31.2854	Natural Distribution and Characteristics of Rare and Endangered Protected Plants in Jiangsu Province	Furong Temple, Yixing, Jiangsu
Shaniodendron subaequale	119.67	31.2986	Natural Distribution and Characteristics of Rare and Endangered Protected Plants in Jiangsu Province	Shanjuan Cave, Yixing, Jiangsu
Shaniodendron subaequale	119.731	31.2477	CVH; Natural Distribution and Characteristics of Rare and Endangered Protected Plants in Jiangsu Province	Dalongxi, Yixing Forestry Farm
Shaniodendron subaequale	115.893	31.2434	CVH	Yanzihe Grand Canyon, Yanzihe Town, Jinzhai County, Lu'an City, Anhui Province
Shaniodendron subaequale	119.457	30.4184	CVH	Longwang Mountain, Zhejiang
Shaniodendron subaequale	115.871	31.242	CVH	Yutan Village, Tiantangzhai, Anhui
Shaniodendron subaequale	119.457	30.411	CVH	Mafeng'an, Longwangshan Nature Reserve, Zhangcun Town, Anji County, Huzhou City, Zhejiang Province
Shaniodendron subaequale	116.577	31.0926	Conservation Strategies for Wild Plants with Extremely Small Populations in Anhui Province	Wanfo Mountain, Shucheng, Anhui Province
Shaniodendron subaequale	118.858	30.1456	Conservation Strategies for Wild Plants with Extremely Small Populations in Anhui Province; Study on Distribution Pattern and Conservation of Key Protected Wild Plants in Xuancheng City, Anhui Province	Qingliang Peak, Jixi
Shaniodendron subaequale	118.512	30.0897	Investigation on the Distribution Status and Population Conservation of Shaniodendron subaequale Communities	Shuijingwan, around Qingliang Peak
Shaniodendron subaequale	118.888	30.1047	Distribution and Conservation Status of Key Protected Wild Plants in Zhejiang Province	Longtang Mountain, Lin'an City, Zhejiang
Shaniodendron subaequale	115.782	31.1323	Research Progress of Rare and Endangered Plant Shaniodendron subaequale; National First-class Key Protected Wild Plant -- Shaniodendron subaequale	Tiantangzhai, Jinzhai County, Anhui
Shaniodendron subaequale	119.44	30.3308	Research Progress of Rare and Endangered Plant Shaniodendron subaequale	Northern section of Tianmu Mountain
Shaniodendron subaequale	116.034	30.8325	Conservation Strategies for Wild Plants with Extremely Small Populations in Anhui Province	Hetu, Yuexi, Anhui
Shaniodendron subaequale	116.4	30.9672	Conservation Strategies for Wild Plants with Extremely Small Populations in Anhui Province	Shiguan Town, Anhui
Shaniodendron subaequale	116.07	30.8272	Conservation Strategies for Wild Plants with Extremely Small Populations in Anhui Province	Tianxia Scenic Area, Yuexi County, Anqing City, Anhui Province
Shaniodendron subaequale	115.934	31.7265	Conservation Strategies for Wild Plants with Extremely Small Populations in Anhui Province	Jinzhai County, Anhui
Shaniodendron subaequale	118.547	30.2925	Study on Distribution Pattern and Conservation of Key Protected Wild Plants in Xuancheng City, Anhui Province; Conservation Strategies for Wild Plants with Extremely Small Populations in Anhui Province	Qide County, Xuancheng City, Anhui
Shaniodendron subaequale	118.529	30.1239	Study on Distribution Pattern and Conservation of Key Protected Wild Plants in Xuancheng City, Anhui Province	Entrance of Zhuxian Village, Jingzhou Township, Jixi County, Xuancheng City, Anhui Province
Shaniodendron subaequale	118.613	30.4355	Study on Distribution Pattern and Conservation of Key Protected Wild Plants in Xuancheng City, Anhui Province	Zhangcun Village, Yunle Township, Jingde, Xuancheng City, Anhui Province
Shaniodendron subaequale	116.454	31.0157	PPBC	Zhubu Town, Anqing City, Anhui Province
Shaniodendron subaequale	116.329	31.1369	PPBC	Huangwei Town, Anqing City, Anhui Province
Shaniodendron subaequale	120.013	30.1837	PPBC	Wuchaoshan Forestry Farm, Hangzhou City, Zhejiang Province
Shaniodendron subaequale	117.532	30.0454	PPBC	Guniujiang, Qimen, Huangshan City, Anhui Province
Shaniodendron subaequale	115.881	31.2338	PPBC	Near Yanzihe Grand Canyon, Lu'an City, Anhui Province
Shaniodendron subaequale	115.77	31.1628	PPBC	Tianma Nature Reserve, Lu'an City, Anhui Province
Shaniodendron subaequale	118.907	30.108	PPBC	Qingliang Peak, Hangzhou City, Zhejiang Province
Shaniodendron subaequale	116.034	30.9762	PPBC	Yingshan County, Huanggang City,Hubei Province
Shaniodendron subaequale	115.305	31.4468	PPBC	Huangbaishan, Shangcheng County, Xinyang City, Henan Province
Shaniodendron subaequale	115.749	31.1088	PPBC	Tiantangzhai, Lu'an City, Anhui Province
Shaniodendron subaequale	115.941	31.3011	PPBC	Baojiawo, Lu'an City, Anhui Province
Shaniodendron subaequale	121.937	29.8166	PPBC	Fuquan Mountain, Ningbo City, Zhejiang Province
Shaniodendron subaequale	121.087	29.7232	PPBC	Ningbo Forestry Farm, Siming Mountain, Yuyao, Ningbo City, Zhejiang Province
Shaniodendron subaequale	115.289	31.5032	PPBC	Changzhuyuan Township, Xinyang City, Henan Province
Shaniodendron subaequale	119.168	30.0304	PPBC	Tuankou, Hangzhou City, Zhejiang Province
Shaniodendron subaequale	121.942	29.8134	PPBC	Zhongying Wind Power, Chaibiao Subdistrict, Ningbo City, Zhejiang Province
Shaniodendron subaequale	121.934	29.8164	PPBC	Northwestern slope of Fuquan Mountain
Shaniodendron subaequale	122.393	29.9032	PPBC	Zhujiajian, Zhoushan City, Zhejiang Province
Shaniodendron subaequale	115.704	31.2681	PPBC	Mazongling, Lu'an City, Anhui Province
Shaniodendron subaequale	115.73	31.2911	PPBC	Qianping Village, Lu'an City, Anhui Province
Shaniodendron subaequale	118.44	30.1219	PPBC	Shangzhuang Town, Xuancheng City, Anhui Province
Shaniodendron subaequale	116.571	31.0765	PPBC	Qingliangjian, Wanfo Mountain, Lu'an City, Anhui Province
Shaniodendron subaequale	116.496	31.0689	PPBC	Gujingyuan Nature Reserve, Anqing City, Anhui Province
Shaniodendron subaequale	119.45	30.4058	PPBC	Peak of Longwang Mountain
Shaniodendron subaequale	119.228	30.1573	CFH	Changhua Town, Lin'an City, Zhejiang Province
Litsea auriculata	113.936	31.859	PPBC	Santan, Xinyang City, Henan Province
Litsea auriculata	114.059	32.1169	PPBC	Shihe District, Xinyang City, Henan Province
Litsea auriculata	119.448	30.3231	PPBC	Zhonglie Ancestral Hall, Tianmu Mountain, Lin'an City, Zhejiang Province
Litsea auriculata	119.456	30.3255	PPBC	Hongmiao, Tianmu Mountain, Lin'an City, Zhejiang Province
Litsea auriculata	119.453	30.3289	PPBC	Rear Gate, Tianmu Mountain, Lin'an City, Zhejiang Province
Litsea auriculata	119.449	30.3049	PPBC	Chanyuan Temple, Tianmu Mountain, Lin'an City, Zhejiang Province
Litsea auriculata	119.448	30.3126	PPBC	South Gate, Tianmu Mountain, Lin'an City, Zhejiang Province
Litsea auriculata	119.415	30.349	PPBC	Xianrending, Tianmu Mountain, Lin'an City, Zhejiang Province
Litsea auriculata	119.523	30.3264	PPBC	East Gate, Tianmu Mountain, Lin'an City, Zhejiang Province
Litsea auriculata	111.913	33.5119	PPBC	Baotianman, Nanyang City, Henan Province
Litsea auriculata	113.923	31.6311	PPBC	Guangshui City, Suizhou City,Hubei Province
Litsea auriculata	114.413	30.5502	PPBC	Wuhan City,Hubei Province
Litsea auriculata	121.203	31.0881	PPBC	Songjiang District, Shanghai
Litsea auriculata	113.927	31.8584	PPBC	Santan Scenic Area, Suizhou City,Hubei Province
Litsea auriculata	116.187	31.1216	PPBC	Dabie Mountains, Lu'an City, Anhui Province
Litsea auriculata	116.036	30.988	PPBC	Taohuachong, Yingshan County, Huanggang City,Hubei Province
Litsea auriculata	116.044	30.9874	PPBC	Lijiazhai, Taohuachong, Yingshan County, Huanggang City,Hubei Province
Litsea auriculata	116.952	31.4518	PPBC	Shucheng County, Lu'an City, Anhui Province
Litsea auriculata	116.156	31.1298	PPBC	Jinzhuping, Lu'an City, Anhui Province
Litsea auriculata	118.867	30.0981	PPBC	Qingliang Peak, Xuancheng City, Anhui Province
Litsea auriculata	121.452	31.1753	PPBC	Longhua, Xuhui District, Shanghai
Litsea auriculata	118.546	29.4333	PPBC	Fenkou Forestry Farm, Fenkou Town, Hangzhou City, Zhejiang Province
Litsea auriculata	119.439	30.339	PPBC	Wushitongtang, Tianmu Mountain Nature Reserve, Hangzhou City, Zhejiang Province
Litsea auriculata	116.15	31.4667	PPBC	Mazongling, Lu'an City, Anhui Province
Litsea auriculata	115.733	31.2911	PPBC	Qianping Village, Lu'an City, Anhui Province
Litsea auriculata	116.553	31.0538	PPBC	Northeastern valley of Zizhuguan, Wanfo Mountain, Lu'an City, Anhui Province
Litsea auriculata	115.251	31.698	PPBC	Jilong Mountain, Dongzhai, Xinyang City, Henan Province
Litsea auriculata	118.998	30.0303	PPBC	Daming Mountain, Hangzhou City, Zhejiang Province
Litsea auriculata	116.496	31.0689	PPBC	Gujingyuan Nature Reserve, Anqing City, Anhui Province
Litsea auriculata	118.907	30.108	PPBC	Qingliang Peak National Nature Reserve, Hangzhou City, Zhejiang Province
Litsea auriculata	111.949	33.4711	CVH; PPBC	Baotianman, Nanyang City, Henan Province
Litsea auriculata	119.43	30.3399	Study on Genetic Diversity and Phylogeography of Litsea auriculata, a Rare Plant Endemic to China	West Tianmu Mountain, Lin'an City, Zhejiang Province
Litsea auriculata	119.001	30.0483	Study on Genetic Diversity and Phylogeography of Litsea auriculata, a Rare Plant Endemic to China	Baishuiwu, Qingliang Peak, Lin'an City, Zhejiang Province
Litsea auriculata	118.973	30.0369	Study on Genetic Diversity and Phylogeography of Litsea auriculata, a Rare Plant Endemic to China	Xikeng, Daming Mountain, Lin'an, Zhejiang Province
Litsea auriculata	116.549	31.0565	Study on Genetic Diversity and Phylogeography of Litsea auriculata, a Rare Plant Endemic to China	Shucheng County, Lu'an City, Anhui Province
Litsea auriculata	116.07	31.0315	Study on Genetic Diversity and Phylogeography of Litsea auriculata, a Rare Plant Endemic to China	Baojia Township, Yuexi County, Anhui Province
Litsea auriculata	115	31.8417	Study on Genetic Diversity and Phylogeography of Litsea auriculata, a Rare Plant Endemic to China	Jigong Mountain, Xinyang City, Henan Province
Litsea auriculata	112.014	33.5357	Study on Genetic Diversity and Phylogeography of Litsea auriculata, a Rare Plant Endemic to China	Jiuya Village, Qiaoduan Town, Nanyang City, Henan Province
Litsea auriculata	112.001	33.5187	Study on Genetic Diversity and Phylogeography of Litsea auriculata, a Rare Plant Endemic to China	Yuzang Village, Qiaoduan Town, Nanyang City, Henan Province
Litsea auriculata	110.112	31.5618	Litsea auriculata -- A New Record of Distribution in Shennongjia	Changling Village, Dajiuhu Township, Shennongjia,Hubei Province
Litsea auriculata	111.88	33.6206	CVH	Song County, Luoyang City, Henan Province
Litsea auriculata	115.766	31.1641	CVH	Baimaizhai, Jinzhai County, Lu'an City, Anhui Province
Litsea auriculata	116.213	31.2774	CVH	Huoshan County, Lu'an City, Anhui Province
Litsea auriculata	118.838	29.8897	CVH	She County, Huangshan City, Anhui Province
Litsea auriculata	116.086	30.9881	CVH	Yuexi County, Anqing City, Anhui Province
Litsea auriculata	118.836	29.6123	CVH	Chun'an County, Hangzhou City, Zhejiang Province
Litsea auriculata	121.028	29.192	CVH	Tiantai Mountain, Zhejiang Province
Ulmus elongata	118.01	30.35	Prediction of Potential Suitable Habitat and Its Dynamic Changes for Rare and Endangered Species Ulmus elongata	Shilishan Nature Reserve, Northern Foot of Huangshan, Huangshan City, Anhui Province
Ulmus elongata	118.483	31.0478	Prediction of Potential Suitable Habitat and Its Dynamic Changes for Rare and Endangered Species Ulmus elongata	Guniujiang National Nature Reserve, Qimen County, Huangshan City, Anhui Province
Ulmus elongata	118.866	30.0983	PPBC	Qingliang Peak, Huangshan City, Anhui Province
Ulmus elongata	117.757	29.5626	Prediction of Potential Suitable Habitat and Its Dynamic Changes for Rare and Endangered Species Ulmus elongata	Liugujian, Xiuning County, Huangshan City, Anhui Province
Ulmus elongata	117.894	30.0857	Prediction of Potential Suitable Habitat and Its Dynamic Changes for Rare and Endangered Species Ulmus elongata	Wuxishan Nature Reserve, Yi County, Huangshan City, Anhui Province
Ulmus elongata	120.185	27.1222	Prediction of Potential Suitable Habitat and Its Dynamic Changes for Rare and Endangered Species Ulmus elongata	Taimu Mountain, Taimushan Town, Fuding City, Fujian Province
Ulmus elongata	118.023	26.5877	PPBC	Laizhou Forestry Farm, Nanping City, Fujian Province
Ulmus elongata	117.993	27.6855	PPBC	Wuyishan National Forest Park, Nanping City, Fujian Province
Ulmus elongata	118.042	26.6165	Prediction of Potential Suitable Habitat and Its Dynamic Changes for Rare and Endangered Species Ulmus elongata	Dongshantou Village, Laizhou Town, Yanping District, Nanping City, Fujian Province
Ulmus elongata	118.124	26.637	Prediction of Potential Suitable Habitat and Its Dynamic Changes for Rare and Endangered Species Ulmus elongata	Xiyuanyia Valley Scenic Area, Mangdangshan Provincial Nature Reserve, Yanping District, Nanping City, Fujian Province
Ulmus elongata	117.97	27.5006	Prediction of Potential Suitable Habitat and Its Dynamic Changes for Rare and Endangered Species Ulmus elongata	Yangjiawan, Xikeng, Wuyishan City, Fujian Province
Ulmus elongata	116.946	27.0959	Prediction of Potential Suitable Habitat and Its Dynamic Changes for Rare and Endangered Species Ulmus elongata	Yanquan Nature Reserve, Lichuan County, Fuzhou City, Jiangxi Province
Ulmus elongata	117.144	27.7134	CVH	Zixi County, Fuzhou City, Jiangxi Province
Ulmus elongata	117.203	27.8331	Prediction of Potential Suitable Habitat and Its Dynamic Changes for Rare and Endangered Species Ulmus elongata	Matou Mountain, Zixi County, Fuzhou City, Jiangxi Province
Ulmus elongata	114.325	25.5125	CVH	Along the river at Nanshankou, Yangling National Forest Park, Chongyi County, Ganzhou City, Jiangxi Province
Ulmus elongata	115.141	25.2897	CVH	Huangmabu, Jinpen Mountain, Xinfeng County, Ganzhou City, Jiangxi Province
Ulmus elongata	115.17	25.2792	CVH	Downhill of Jinpen Mountain, Xinfeng County, Ganzhou City, Jiangxi Province
Ulmus elongata	115.183	25.2667	Prediction of Potential Suitable Habitat of Ulmus elongata in China under Climate Change Scenarios	Jinpenshan Nature Reserve, Xinfeng County, Ganzhou City, Jiangxi Province
Ulmus elongata	115.552	25.1111	CVH	Nankuangshang (Valley Road), Sanbiao Township, Xunwu County, Ganzhou City, Jiangxi Province
Ulmus elongata	117.367	27.8938	Prediction of Potential Suitable Habitat and Its Dynamic Changes for Rare and Endangered Species Ulmus elongata	Yangjifeng Nature Reserve, Guixi City, Jiangxi Province
Ulmus elongata	114.176	27.4583	ppbc	Wugong Mountain, Pingxiang City, Jiangxi Province
Ulmus elongata	118.284	28.2588	Prediction of Potential Suitable Habitat and Its Dynamic Changes for Rare and Endangered Species Ulmus elongata	Tongboshan National Nature Reserve, Guangfeng District, Shangrao City, Jiangxi Province
Ulmus elongata	117.788	27.8564	Prediction of Potential Suitable Habitat and Its Dynamic Changes for Rare and Endangered Species Ulmus elongata	Huanggang Mountain, Shangrao City, Jiangxi Province
Ulmus elongata	114.96	28.9546	CVH	Yuexing Riverside, Shimen Temple, Yaoshan Village, Luoxi Township, Wuning County, Jiangxi Province
Ulmus elongata	114.922	28.9635	CVH	Jingyuan Village, Shimenlou Town, Wuning County, Jiangxi Province
Ulmus elongata	114.604	28.535	Prediction of Potential Suitable Habitat and Its Dynamic Changes for Rare and Endangered Species Ulmus elongata	Longmen Station, Guanshan Nature Reserve, Yifeng County, Yichun City, Jiangxi Province
Ulmus elongata	119.22	30.1596	PPBC	Changhua, Hangzhou City, Zhejiang Province
Ulmus elongata	118.936	30.032	Prediction of Potential Suitable Habitat and Its Dynamic Changes for Rare and Endangered Species Ulmus elongata	Shunxiwu, Qingliang Peak, Lin'an District, Hangzhou City, Zhejiang Province
Ulmus elongata	119.439	30.3291	Prediction of Potential Suitable Habitat and Its Dynamic Changes for Rare and Endangered Species Ulmus elongata	Tianmu Mountain, Lin'an District, Hangzhou City, Zhejiang Province
Ulmus elongata	118.907	30.108	PPBC	Qingliang Peak National Nature Reserve, Hangzhou City, Zhejiang Province
Ulmus elongata	120.483	29.05	Prediction of Potential Suitable Habitat of Ulmus elongata in China under Climate Change Scenarios	Low mountains and hills, Pan'an County, Jinhua City, Zhejiang Province
Ulmus elongata	120.462	28.9213	Prediction of Potential Suitable Habitat and Its Dynamic Changes for Rare and Endangered Species Ulmus elongata	Pingxiangshan Weitou (formerly Tianwang Township), Shuangfeng Township, Pan'an County, Jinhua City, Zhejiang Province
Ulmus elongata	119.559	28.8603	Prediction of Potential Suitable Habitat and Its Dynamic Changes for Rare and Endangered Species Ulmus elongata	Ruoyang Township, Wucheng District, Jinhua City, Zhejiang Province
Ulmus elongata	119.431	28.7849	PPBC	Yinkeng, Jinhua City, Zhejiang Province
Ulmus elongata	118.896	28.373	Prediction of Potential Suitable Habitat and Its Dynamic Changes for Rare and Endangered Species Ulmus elongata	Yanping Pigulong, Jiulong Mountain, Lishui City, Zhejiang Province
Ulmus elongata	119.846	29.3948	PPBC	Jiulongshan Nature Reserve, Lishui City, Zhejiang Province
Ulmus elongata	120.289	28.1442	PPBC	Qingtian (Taihe Mountain, formerly Qingtian Mountain), Lishui City, Zhejiang Province
Ulmus elongata	119.254	27.757	Prediction of Potential Suitable Habitat and Its Dynamic Changes for Rare and Endangered Species Ulmus elongata	Fengyang Mountain, Baishanzu Town, Qingyuan County, Lishui City, Zhejiang Province
Ulmus elongata	119.336	28.281	CVH	Anmin Township, Songyang County, Lishui City, Zhejiang Province
Ulmus elongata	119.288	28.2789	Prediction of Potential Suitable Habitat and Its Dynamic Changes for Rare and Endangered Species Ulmus elongata	Yaoyanlingkeng, Andaihou, Anmin Township, Songyang County, Lishui City, Zhejiang Province
Ulmus elongata	119.297	28.3045	Prediction of Potential Suitable Habitat and Its Dynamic Changes for Rare and Endangered Species Ulmus elongata	Ruoliaoxian Nature Reserve, Songyang County, Lishui City, Zhejiang Province
Ulmus elongata	119.531	28.5248	PPBC	Sidu Township, Songyang County, Lishui City, Zhejiang Province
Ulmus elongata	119.171	28.5831	Prediction of Potential Suitable Habitat and Its Dynamic Changes for Rare and Endangered Species Ulmus elongata	Tiankengkou Village, Sanren Township, Suichang County, Lishui City, Zhejiang Province
Ulmus elongata	119.319	27.8501	PPBC	Yingchuan Town, Lishui City, Zhejiang Province
Ulmus elongata	118.998	30.0285	CVH	Daming Mountain, Qingliangfeng Town, Lin'an City, Zhejiang Province
Ulmus elongata	118.117	29.2534	Prediction of Potential Suitable Habitat and Its Dynamic Changes for Rare and Endangered Species Ulmus elongata	Gutian Mountain, Kaihua County, Quzhou City, Zhejiang Province
Ulmus elongata	119.598	28.4842	Prediction of Potential Suitable Habitat of Ulmus elongata in China under Climate Change Scenarios	Shuizhu Village, Sandu Township, Songyang County, Zhejiang Province
Ulmus elongata	119.337	28.3783	CVH	Heshan Tou Brigade, Jiaokuang Commune, Yuyan District, Suichang County, Zhejiang Province
Calycanthus chinensis	120.826	28.977	Impact of Community Succession on Population Distribution and Abundance of Calycanthus chinensis	Daojiukong, Lingli Village, Longxi Township, Tiantai County, Taizhou City, Zhejiang Province
Calycanthus chinensis	120.82	28.984	Analysis of Synecological Characteristics of Calycanthus chinensis Communities in Dalei Mountain, Tiantai County	Dalei Mountain, Tiantai County, Zhejiang Province
Calycanthus chinensis	120.817	29.9869	Distribution Abundance and Main Community Types of Calycanthus chinensis Populations	Lingli Village, Longxi, Tiantai County, Zhejiang Province
Calycanthus chinensis	120.817	28.9814	Analysis of Synecological Characteristics of Calycanthus chinensis Communities in Dalei Mountain, Tiantai County	Dalei Mountain, Tiantai County, Zhejiang Province
Calycanthus chinensis	120.813	28.992	Impact of Community Succession on Population Distribution and Abundance of Calycanthus chinensis	Jingguoping (formerly Xialiao Village), Yantan Village, Longxi Township, Tiantai County, Taizhou City, Zhejiang Province
Calycanthus chinensis	120.53	29.2053	Distribution Status and Conservation Countermeasures of Wild Calycanthus chinensis Populations in Dongjiangyuan Reserve, Dongyang City	Niubeiyan Peak, Dongjiangyuan Provincial Nature Reserve, Dongyang City, Zhejiang Province
Calycanthus chinensis	119.999	30.059	Impact of Community Succession on Population Distribution and Abundance of Calycanthus chinensis	Baishuiwu (formerly Riren Village, Shunxi Town), Baiguo Village, Qingliangfeng Town, Lin'an City, Zhejiang Province
Calycanthus chinensis	119.657	30.1944	PPBC	Linglong Subdistrict, Hangzhou City, Zhejiang Province
Calycanthus chinensis	119.525	30.1771	PPBC	Baizhang Ridge, Lin'an City, Hangzhou City, Zhejiang Province
Calycanthus chinensis	119.449	30.3351	PPBC	West Tianmu Mountain, Hangzhou City, Zhejiang Province
Calycanthus chinensis	119.442	30.3399	PPBC	Tianmu Mountain (Huanzhu Ancestral Hall), Hangzhou City, Zhejiang Province
Calycanthus chinensis	119.21	30.18	PPBC	Headquarters of Qingliang Peak Reserve Bureau, Changhua Town, Hangzhou City, Zhejiang Province
Calycanthus chinensis	119.085	30.1081	Distribution Abundance and Main Community Types of Calycanthus chinensis Populations	Hengyuan, Shunxi Town, Lin'an City, Zhejiang Province
Calycanthus chinensis	119.023	30.095	Impact of Community Succession on Population Distribution and Abundance of Calycanthus chinensis	Qiankeng, Qiankeng Village, Qingliangfeng Town (formerly Jiaokou Town), Lin'an City, Zhejiang Province
Calycanthus chinensis	119.021	30.198	Impact of Community Succession on Population Distribution and Abundance of Calycanthus chinensis	Shuangshibian, Baizhang Village (formerly Shuangshibian Village), Longgang Town, Lin'an City, Zhejiang Province
Calycanthus chinensis	119.014	30.056	Impact of Community Succession on Population Distribution and Abundance of Calycanthus chinensis	Tashagang, Niujing Village, Qingliangfeng Town, Lin'an City, Zhejiang Province
Calycanthus chinensis	118.99	30.0396	Distribution Abundance and Main Community Types of Calycanthus chinensis Populations	Qianmudian, Shunxi Town, Lin'an City, Zhejiang Province
Calycanthus chinensis	118.983	30.044	Impact of Community Succession on Population Distribution and Abundance of Calycanthus chinensis	Daming Mountain, Baiguo Village, Qingliangfeng Town, Lin'an City, Zhejiang Province
Calycanthus chinensis	118.973	30.039	Impact of Community Succession on Population Distribution and Abundance of Calycanthus chinensis	Xikeng, Baiguo Village, Qingliangfeng Town, Lin'an City, Zhejiang Province
Calycanthus chinensis	118.97	30.07	Distribution Abundance and Main Community Types of Calycanthus chinensis Populations	Zhuchuan Suwu, Shunxi Town, Lin'an City, Zhejiang Province
Calycanthus chinensis	118.94	30.04	Flora of China	Shunxiwu, Changhua Town, Hangzhou City, Zhejiang Province
Calycanthus chinensis	118.931	30.024	Impact of Community Succession on Population Distribution and Abundance of Calycanthus chinensis	Zhiyuan, Shunxi Village, Qingliangfeng Town (formerly Shunxi Town), Lin'an City, Zhejiang Province
Calycanthus chinensis	118.931	30.118	Impact of Community Succession on Population Distribution and Abundance of Calycanthus chinensis	Longtang Mountain, Jiufu Village, Qingliangfeng Town (formerly Zhoutou Township), Lin'an City, Zhejiang Province
Calycanthus chinensis	118.701	30.066	Impact of Community Succession on Population Distribution and Abundance of Calycanthus chinensis	Longxu Mountain, Huli Village, Yingzhou Township, Jixi County, Anhui Province
Calycanthus chinensis	118.142	30.1528	PPBC	Huangshan City (various locations), Anhui Province
Sinojackia xylocarpa	115.494	31.766	Geographical Distribution and Endangered Status of Sinojackia and Rehderodendron	Jingangtai, Shangcheng, Henan
Sinojackia xylocarpa	115.305	31.4073	Research Progress of Sinojackia xylocarpa	Huangbaishan, Shangcheng, Henan Province
Sinojackia xylocarpa	114.998	31.5439	Geographical Distribution and Endangered Status of Sinojackia and Rehderodendron	Huangmaojian, Xinxian, Henan
Sinojackia xylocarpa	114.085	31.8037	Geographical Distribution and Endangered Status of Sinojackia and Rehderodendron	Jigong Mountain, Xinyang, Henan
Sinojackia xylocarpa	113.931	31.8215	Geographical Distribution and Endangered Status of Sinojackia and Rehderodendron	Daguisi, Guangshui,Hubei Province
Sinojackia xylocarpa	114.702	29.4278	CVH	Jinjigu, Jiugong Mountain, Tongshan County, Xianning City,Hubei Province
Sinojackia xylocarpa	114.369	30.5348	CVH	Luojia Mountain, Wuchang,Hubei Province
Sinojackia xylocarpa	111.207	30.4725	Geographical Distribution and Endangered Status of Sinojackia and Rehderodendron	Changyang,Hubei Province
Sinojackia xylocarpa	109.855	27.6613	Analysis of Community Structure Characteristics of Sinojackia xylocarpa in Huaihua	Hejiatian Village, Hecheng District, Huaihua City, Hunan
Sinojackia xylocarpa	109.809	27.8719	Analysis of Community Structure Characteristics of Sinojackia xylocarpa in Huaihua	Mayang County, Huaihua City, Hunan
Sinojackia xylocarpa	109.951	28.6171	CVH	Guzhang County, Hunan Province
Sinojackia xylocarpa	109.855	27.6613	Analysis of Community Structure Characteristics of Sinojackia xylocarpa in Huaihua	Hejiatian Township, Huaihua City, Hunan Province
Sinojackia xylocarpa	109.838	27.7167	Analysis of Community Structure Characteristics of Sinojackia xylocarpa in Huaihua	Mutan Village (Fengmutan Village), Hecheng District, Huaihua City, Hunan Province
Sinojackia xylocarpa	109.482	28.5721	CVH	Gu'yin River, Huayuan County, Xiangxi Prefecture, Hunan Province
Sinojackia xylocarpa	110.898	29.9826	CVH	Maozhu River, Nanping Township, Shimen County, Hunan
Sinojackia xylocarpa	111.663	25.9364	CVH	Shuangpai County, Hunan
Sinojackia xylocarpa	116.681	29.7665	CVH	Near Shangshiling, Pengze, Jiangxi
Sinojackia xylocarpa	115.806	28.6793	CVH	Jiufang Village (Wangcheng Town), Wangchenggang, Nanchang City, Jiangxi Province
Sinojackia xylocarpa	119.09	32.1289	Natural Distribution and Characteristics of Rare and Endangered Protected Plants in Jiangsu Province	Yiyian, Baohua Mountain, Jurong
Sinojackia xylocarpa	118.584	32.1176	Natural Distribution and Characteristics of Rare and Endangered Protected Plants in Jiangsu Province	District 3, Laoshan Forestry Farm, Nanjing
Sinojackia xylocarpa	118.812	32.141	Natural Distribution and Characteristics of Rare and Endangered Protected Plants in Jiangsu Province	Ertai Cave, Mufu Mountain, Nanjing
Sinojackia xylocarpa	118.838	32.1429	Natural Distribution and Characteristics of Rare and Endangered Protected Plants in Jiangsu Province	Yanziqi, Nanjing
Sinojackia xylocarpa	121.334	30.1069	New Record Species of Styracaceae in Zhejiang Province -- Sinojackia xylocarpa	Kaolao Mountain, Cixi City, Zhejiang Province
Sinojackia xylocarpa	121.39	30.0832	New Record Species of Styracaceae in Zhejiang Province -- Sinojackia xylocarpa	Wulei Mountain, Cixi City, Zhejiang Province

## Sheet: Coniferous
Species	Lon	Lat	Data source	Distribution location
Torreya jackii	117.21	27.8392	CVH	Longjing, Matou Mountain, Zixi County, Jiangxi Province
Torreya jackii	119.933	29.8	Study on Population Genetic Diversity of Endangered Plant Torreya jackii	Changlü Village, Huyuan Township, Fuyang City, Zhejiang Province
Torreya jackii	119.833	29.75	Study on Population Genetic Diversity of Endangered Plant Torreya jackii	Baiyunyuan, Luci Township, Tonglu County, Zhejiang Province
Torreya jackii	119.867	29.4167	Study on Population Genetic Diversity of Endangered Plant Torreya jackii	Sanjiatan Forestry Farm, Pujiang County, Zhejiang Province
Torreya jackii	119.483	28.45	Study on Population Genetic Diversity of Endangered Plant Torreya jackii	Xiaosukeng, Anmin Township, Songyang County, Zhejiang Province
Torreya jackii	120.583	28.5667	Study on Population Genetic Diversity of Endangered Plant Torreya jackii	Yukeng Nature Reserve, Xianju County, Zhejiang Province
Torreya jackii	120.4	28.55	Study on Population Genetic Diversity of Endangered Plant Torreya jackii	Jiafenkeng, Chenzhuang Village, Chenling Township, Xianju County, Zhejiang Province
Torreya jackii	120.35	28.45	Study on Population Genetic Diversity of Endangered Plant Torreya jackii	Shisanluogekeng, Anling Township, Xianju County, Zhejiang Province
Torreya jackii	117.167	26.9167	Study on Population Genetic Diversity of Endangered Plant Torreya jackii	Gangkeng Canyon, Yangchuan Village, Taining County, Fujian Province
Torreya jackii	117.25	27.1667	Study on Population Genetic Diversity of Endangered Plant Torreya jackii	Jiangshi Nature Reserve, Jiangshang Village, Xiaojiafang Town, Shaowu City, Fujian Province
Torreya jackii	119.182	27.6061	Resources and Community Characteristics of Torreya jackii in Zhejiang Province	Wudapu, Qingyuan, Zhejiang Province
Torreya jackii	120.586	28.6753	Resources and Community Characteristics of Torreya jackii in Zhejiang Province	Danzhu Township, Xianju County, Zhejiang Province
Torreya jackii	119.229	28.5794	Resources and Community Characteristics of Torreya jackii in Zhejiang Province	Sanren, Songyang, Lishui City, Zhejiang Province
Torreya jackii	119.788	29.8149	Status of Wild Torreya jackii Resources and Conservation Countermeasures in Zhejiang Province	Fengchuan, Tonglu County, Hangzhou City, Zhejiang Province
Torreya jackii	119.916	29.6977	Status of Wild Torreya jackii Resources and Conservation Countermeasures in Zhejiang Province	Xinhe, Tonglu County, Hangzhou City, Zhejiang Province
Torreya jackii	119.521	29.5657	Resources and Community Characteristics of Torreya jackii in Zhejiang Province	Jiande Forestry Farm, Jiande County, Hangzhou City, Zhejiang Province
Torreya jackii	120.351	28.4528	Status of Wild Torreya jackii Resources and Conservation Countermeasures in Zhejiang Province	Muli, Jinyun, Lishui City, Zhejiang Province
Torreya jackii	119.58	28.1216	Resources and Community Characteristics of Torreya jackii in Zhejiang Province	Yunhe County, Lishui City, Zhejiang Province
Torreya jackii	119.897	28.2942	Status of Wild Torreya jackii Resources and Conservation Countermeasures in Zhejiang Province	Zhangcun, Qingtian, Lishui City, Zhejiang Province
Torreya jackii	119.798	28.1777	Status of Wild Torreya jackii Resources and Conservation Countermeasures in Zhejiang Province	Xiaozhuang, Fengyuan Township, Liandu, Zhejiang Province
Torreya jackii	119.953	29.6312	Status of Wild Torreya jackii Resources and Conservation Countermeasures in Zhejiang Province	Tanxi, Pujiang County, Zhejiang Province
Torreya jackii	116.88	26.2431	Analysis of Growth Status of Torreya jackii Interplanted in Low-efficiency Ecological Public Welfare Forests	Wenjiashan, Wenjiao Township, Qingliu County
Torreya jackii	117.273	27.0845	Exploration of Suitable Soil Conditions for Wild Torreya jackii	Jiangshi Provincial Nature Reserve, Shaowu, Nanping City, Fujian Province
Torreya jackii	120.899	28.3472	PPBC	Longtan Bay, Wenzhou City, Zhejiang Province
Torreya jackii	117.969	27.6162	PPBC	Wuyishan, Nanping City, Fujian Province
Torreya jackii	117.806	28.0209	PPBC	Wuyishan, Yanshan County, Shangrao City, Jiangxi Province
Torreya jackii	118.846	28.3947	PPBC	Jiulongshan Nature Reserve, Lishui City, Zhejiang Province
Torreya jackii	120.048	28.8885	PPBC	Yongkang, Jinhua City, Zhejiang Province
Torreya jackii	119.501	28.6689	PPBC	Niutou Mountain, Jinhua City, Zhejiang Province
Torreya jackii	118.858	28.965	PPBC	Quzhou City, Zhejiang Province
Torreya jackii	117.717	27.813	PPBC	Tongmu Pass, Nanping City, Fujian Province
Torreya jackii	120.021	28.5254	PPBC	Geza Village, Lishui City, Zhejiang Province
Torreya jackii	119.446	30.392	PPBC	Longwang Qianmudian, Huzhou City, Zhejiang Province
Torreya jackii	119.598	30.4679	PPBC	Jiangnan Tianchi, Huzhou City, Zhejiang Province
Torreya jackii	120.603	28.6882	PPBC	Shenxianju, Taizhou City, Zhejiang Province
Torreya jackii	117.29	27.0403	CFH	Xufang Village, Taining County, Sanming City, Fujian Province
Torreya jackii	117.367	27.8938	CFH	Yangjifeng Nature Reserve, Guixi City, Yingtan City, Jiangxi Province
Torreya jackii	116.481	25.9469	CFH	Tingjiangyuan Reserve, Changting County, Longyan City, Fujian Province
Torreya jackii	116.39	25.9642	CFH	Zhangdi Village, Changting County, Longyan City, Fujian Province
Torreya jackii	117.19	27.9053	CFH	Daxiongkeng, Lenshui Forestry Farm, Yangjifeng, Guixi City, Jiangxi Province
Pinus dabeshanensis	116.075	30.9979	Field survey	Yaoluoping Reserve (Model tree), Yuexi County, Anhui Province
Pinus dabeshanensis	116.042	30.9786	Field survey	Miao'ergang, Taohuachong, Yingshan County,Hubei Province
Pinus dabeshanensis	116.104	30.8219	Field survey	Peak of Wen'ao Forestry Farm, Dawanggou, Hetu Town, Yuexi County, Anhui Province
Pinus dabeshanensis	115.393	31.3953	Field survey	Dawanggou, Kangwangzhai Branch, Jiuzhaifeng State-owned Forestry Farm
Pinus dabeshanensis	115.739	31.2788	Field survey	Qianping Operation Area, Mazongling State-owned Forestry Farm
Pinus dabeshanensis	115.5	31.7895	Resources and Conservation of Pinus dabeshanensis in Dabie Mountains, Henan Province	Jingangtai Forestry Farm, Shangcheng County, Xinyang City, Henan Province
Pinus dabeshanensis	115.321	31.7218	Resources and Conservation of Pinus dabeshanensis in Dabie Mountains, Henan Province	Bainianshi, Shangcheng County, Xinyang City, Henan Province
Pinus dabeshanensis	114.312	32.0179	Resources and Conservation of Pinus dabeshanensis in Dabie Mountains, Henan Province	Nantianmen, Shangcheng County, Henan Province
Pinus dabeshanensis	116.166	30.8073	Study on Wood Structure and Properties of Pinus dabeshanensis under Different Site Conditions	Dawangou area, Maoshan Commune, Yuexi County, Anhui Province
Pinus dabeshanensis	116.101	30.8215	Community Diversity and Floristic Analysis of Pinus dabeshanensis	Upper Slope of Dawanggou, Plot 2, Yuexi County, Anhui Province
Pinus dabeshanensis	116.166	30.8073	Study on Wood Structure and Properties of Pinus dabeshanensis under Different Site Conditions	Dawangou area, Maoshan Commune, Yuexi County, Anhui Province
Pinus dabeshanensis	115.667	31.25	Conservation Strategies for Wild Plants with Extremely Small Populations in Anhui Province; Study on Woody Flora of Mazongling Nature Reserve in Dabie Mountains, Anhui	Mazongling, Southwestern Jinzhai County, Lu'an City, Anhui
Pinus dabeshanensis	114.618	31.2881	Resources and Conservation of Pinus dabeshanensis in Dabie Mountains,Hubei Province	Hong'an County,Hubei Province
Pinus dabeshanensis	116.454	31.0157	PPBC	Zhubu Town, Yuexi County, Anhui Province
Pinus dabeshanensis	116.121	30.9753	PPBC	Duozhijian, Yuexi County, Anhui Province
Pinus dabeshanensis	115.733	31.2911	PPBC	Qianping Village, Lu'an City, Anhui Province
Pinus dabeshanensis	116.118	30.7893	Study on Seasonal Variation and Turnover Rate of Fine Roots of Pinus dabeshanensis in Different Habitats	Miaodaoshan National Forest Park, Yuexi County, Anhui Province
Pinus dabeshanensis	116.106	30.9705	Population Distribution, Survival Status and Conservation Countermeasures of Pinus dabeshanensis in Yuexi	Huangbaishangang, Yuexi County, Anhui Province
Pinus dabeshanensis	115.399	30.7831	Field survey	Luotian County,Hubei Province
Pinus dabeshanensis	114.879	31.6439	Research Progress of Pinus dabeshanensis	Xin County, Xinyang City, Henan Province
Pseudolarix amabilis	118.254	30.5049	PPBC	Maolin Town, Jing County, Xuancheng City, Anhui Province
Pseudolarix amabilis	116.308	31.119	PPBC	Dabie Mountains, Anqing City, Anhui Province
Pseudolarix amabilis	116.087	30.985	PPBC	Yaoluoping Nature Reserve, Yuexi County, Anqing City, Anhui Province
Pseudolarix amabilis	118.064	30.6746	PPBC	Heishan, Chizhou City, Anhui Province
Pseudolarix amabilis	117.819	30.4884	PPBC	Jiuhua Mountain, Chizhou City, Anhui Province
Pseudolarix amabilis	118.518	32.5628	PPBC	Zhangshan Forestry Farm, Chuzhou City, Anhui Province
Pseudolarix amabilis	118.173	30.1054	PPBC	Ciguang Pavilion, Huangshan City, Anhui Province
Pseudolarix amabilis	117.01	31.4422	PPBC	Fantan Village, Shucheng County, Lu'an City, Anhui Province
Pseudolarix amabilis	116.548	31.0579	PPBC	Wanfo Mountain, Lu'an City, Anhui Province
Pseudolarix amabilis	118.67	30.6902	ppbc; Distribution Characteristics of National Key Protected Wild Plants in Xuancheng City	Banqiao Reserve, Xuancheng City (Ningguo County), Anhui Province
Pseudolarix amabilis	118.371	30.109	PPBC	Jinkeng Village, Jixi County, Xuancheng City, Anhui Province
Pseudolarix amabilis	119.302	31.2033	PPBC	Lingda Town, Langxi County, Xuancheng City, Anhui Province
Pseudolarix amabilis	119.233	30.6404	PPBC	Taishan Provincial Nature Reserve, Guangde County, Xuancheng City, Anhui Province
Pseudolarix amabilis	119.4	30.8074	PPBC	Jishan Bamboo Sea, Guangde, Xuancheng City, Anhui Province
Pseudolarix amabilis	118.077	30.0475	Study on Geographic Distribution and Conservation Ecology of the Relict Plant Pseudolarix amabilis	Huangtanzhuang, Yi County, Huangshan City, Anhui Province
Pseudolarix amabilis	111.752	28.0564	Study on Geographic Distribution and Conservation Ecology of the Relict Plant Pseudolarix amabilis	Qingtangpu, Anhua County, Yiyang City, Hunan Province
Pseudolarix amabilis	121.186	29.7926	Study on Geographic Distribution and Conservation Ecology of the Relict Plant Pseudolarix amabilis	Maohuo Village, Ningbo City, Eastern Zhejiang
Pseudolarix amabilis	119.62	30.4156	Study on Geographic Distribution and Conservation Ecology of the Relict Plant Pseudolarix amabilis	Linjiatang Village, Gaohong Town, Zhejiang
Pseudolarix amabilis	111.6	30.3372	Study on Geographic Distribution and Conservation Ecology of the Relict Plant Pseudolarix amabilis	Tianmu Mountain National Nature Reserve, Zhejiang Province
Pseudolarix amabilis	119.288	26.1589	PPBC	Fuzhou National Forest Park, Fujian Province
Pseudolarix amabilis	119.39	26.0608	PPBC	Gushan, Fuzhou City, Fujian Province
Pseudolarix amabilis	109.818	30.1856	PPBC	Xiaba Village, Xintang Township, Enshi,Hubei Province
Pseudolarix amabilis	115.975	30.9626	PPBC	Guizhishan, Gaojiachong Village, Taojiahe Township, Yingshan County,Hubei Province
Pseudolarix amabilis	116.041	30.9832	PPBC	Taohuachong, Yingshan County, Huanggang City,Hubei Province
Pseudolarix amabilis	115.811	31.0761	PPBC	Wujia Mountain, Yingshan County, Huanggang City,Hubei Province
Pseudolarix amabilis	113.947	29.0503	Population Structure and Dynamic Characteristics of Pseudolarix amabilis in Huanglong Mountain	Huanglong Mountain, Tongcheng County,Hubei Province
Pseudolarix amabilis	113.708	29.3668	PPBC	Yaogu Mountain, Xianning City,Hubei Province
Pseudolarix amabilis	119.634	31.156	PPBC	Hangkeng, Taihua Town, Yixing City, Jiangsu Province
Pseudolarix amabilis	119.587	31.133	PPBC	Shendong, Taihua Town, Yixing City, Jiangsu Province
Pseudolarix amabilis	116.007	28.3697	PPBC	Fenghuanggou Scenic Area, Jiangxi Province
Pseudolarix amabilis	116.567	27.5329	PPBC	Magu Mountain, Nancheng, Fuzhou City, Jiangxi Province
Pseudolarix amabilis	115.994	29.5558	PPBC	Lushan Scenic Area, Jiangxi Province
Pseudolarix amabilis	110.409	27.3198	PPBC	Subaoding, Xuefengshan National Forest Park, Huaihua City, Hunan Province
Pseudolarix amabilis	113.821	28.969	PPBC	Tianyuemufu Mountain Forest Park, Pingjiang County, Yueyang City, Hunan Province
Pseudolarix amabilis	110.435	29.3141	PPBC	Zhangjiajie Forest Park, Wulingyuan District, Zhangjiajie City, Hunan Province
Pseudolarix amabilis	112.937	28.1829	PPBC	Yuelu Mountain Scenic Area, Changsha City, Hunan Province
Pseudolarix amabilis	117.824	30.4787	PPBC	Jiuhua Mountain, Chizhou City, Zhejiang Province
Pseudolarix amabilis	121.103	28.3674	PPBC	Yandang Mountain National Park, Wenzhou City, Zhejiang Province
Pseudolarix amabilis	119.731	29.7557	PPBC	Daqi Mountain Forest Park, Hangzhou City, Zhejiang Province
Pseudolarix amabilis	119.504	30.3395	PPBC	East Tianmu Mountain, Hangzhou City, Zhejiang Province
Pseudolarix amabilis	119.442	30.3298	PPBC	West Tianmu Mountain, Hangzhou City, Zhejiang Province
Pseudolarix amabilis	120.142	30.2203	PPBC	Jiuyao Mountain, Hangzhou City, Zhejiang Province
Pseudolarix amabilis	119.037	30.1296	PPBC	Qingliang Peak, Hangzhou City, Zhejiang Province
Pseudolarix amabilis	119.96	29.8652	PPBC	Xingmeijian, Hangzhou City, Zhejiang Province
Pseudolarix amabilis	119.081	30.2487	PPBC	West Zhejiang Grand Canyon, Hangzhou City, Zhejiang Province
Pseudolarix amabilis	119.57	30.4861	PPBC	Longwang Village, Shangshu Township, Anji County, Huzhou City, Zhejiang Province
Pseudolarix amabilis	119.61	30.4729	PPBC	Tianhuangping Scenic Area, Huzhou City, Zhejiang Province
Pseudolarix amabilis	119.806	31.1286	PPBC	Zisuncha Base, Datang Gongcha Academy, Changxing, Huzhou City, Zhejiang Province
Pseudolarix amabilis	120.444	29.4784	PPBC	Dongbai Mountain, Jinhua City, Zhejiang Province
Pseudolarix amabilis	119.923	28.5165	PPBC	Baiyun Mountain Forest Park, Lishui City, Zhejiang Province
Pseudolarix amabilis	119.202	27.7438	PPBC	Baishanzu, Lishui City, Zhejiang Province
Pseudolarix amabilis	121.087	29.7232	PPBC	Ningbo Forestry Farm (Siming Mountain Forest Park, Yuyao City), Zhejiang Province
Pseudolarix amabilis	121.69	29.61	PPBC	Song'ao Town, Ningbo City, Zhejiang Province
Pseudolarix amabilis	121.795	29.8037	PPBC	Tiantong Temple, Ningbo City, Zhejiang Province
Pseudolarix amabilis	121.16	29.67	PPBC	Yankeng Village, Ningbo City, Zhejiang Province
Pseudolarix amabilis	118.566	28.5334	PPBC	Jianglang Mountain, Quzhou City, Zhejiang Province
Pseudolarix amabilis	120.981	29.6348	PPBC	Siming Mountain, Shaoxing City, Zhejiang Province
Pseudolarix amabilis	119.45	30.32	PPBC	West Valley, South Gate of Tianmu Mountain, Zhejiang Province
Pseudolarix amabilis	119.72	27.56	PPBC	Taishun County, Wenzhou City, Zhejiang Province
Pseudolarix amabilis	120.1	27.79	PPBC	Wencheng County, Wenzhou City, Zhejiang Province
Pseudolarix amabilis	120.977	28.111	PPBC	Yueqing County, Wenzhou City, Zhejiang Province
Pseudotsuga gaussenii	111.625	25.9857	ISSR Analysis of Genetic Diversity of Endangered Pseudotaxus chienii Populations	Laowuchang, Yangming Mountain, Yongzhou City, Hunan Province
Pseudotsuga gaussenii	111.926	26.0728	ISSR Analysis of Genetic Diversity of Endangered Pseudotaxus chienii Populations	Yangmingshan Nature Reserve, Yongzhou City, Hunan Province
Pseudotsuga gaussenii	116.853	26.8368	Seed Collection, Seedling Raising and Planting Techniques of Pseudotaxus chienii in Southern Anhui Mountains	Jianning County, Sanming City, Fujian Province
Pseudotsuga gaussenii	117.601	28.9368	Seed Collection, Seedling Raising and Planting Techniques of Pseudotaxus chienii in Southern Anhui Mountains	Dexing City, Shangrao City, Jiangxi Province
Pseudotsuga gaussenii	117.757	29.6046	ISSR Analysis of Genetic Diversity of Endangered Pseudotaxus chienii Populations	Fengcun, Xiuning County, Anhui Province
Pseudotsuga gaussenii	117.757	29.5621	PPBC	Huangshan Liugujian Nature Reserve, Anhui Province
Pseudotsuga gaussenii	117.944	29.931	Seed Collection, Seedling Raising and Planting Techniques of Pseudotaxus chienii in Southern Anhui Mountains	Yi County, Huangshan City, Anhui Province
Pseudotsuga gaussenii	118.058	28.9213	Optimization and Screening of ISSR Primer Reaction System for Pseudotaxus chienii	Jujieshi, Sanqing Mountain, Shangrao City, Jiangxi Province
Pseudotsuga gaussenii	118.064	28.9298	Optimization and Screening of ISSR Primer Reaction System for Pseudotaxus chienii	Luquanjing, Sanqing Mountain, Shangrao City, Jiangxi Province
Pseudotsuga gaussenii	118.068	28.9103	CVH	Sanqing Mountain, Shangrao City, Jiangxi Province
Pseudotsuga gaussenii	118.069	28.9053	Optimization and Screening of ISSR Primer Reaction System for Pseudotaxus chienii	Jumangchushan, Sanqing Mountain, Shangrao City, Jiangxi Province
Pseudotsuga gaussenii	118.122	28.0116	CFH	Huanglongyan, Wuyishan, Nanping City, Fujian Province
Pseudotsuga gaussenii	118.143	30.1526	CFH	Huangshan Scenic Area, Huangshan City, Anhui Province
Pseudotsuga gaussenii	118.194	30.1198	CVH	Yungu Temple, Huangshan, Huangshan City, Anhui Province
Pseudotsuga gaussenii	118.2	29.7908	Seed Collection, Seedling Raising and Planting Techniques of Pseudotaxus chienii in Southern Anhui Mountains	Xiuning County, Huangshan City, Anhui Province
Pseudotsuga gaussenii	118.585	30.0733	Distribution Characteristics of National Key Protected Wild Plants in Xuancheng City	Jixi County, Anhui Province
Pseudotsuga gaussenii	118.928	30.1983	ISSR Analysis of Genetic Diversity of Endangered Pseudotaxus chienii Populations	Yuantou Village, Lin'an City, Zhejiang Province
Pseudotsuga gaussenii	118.955	30.1396	ppbc	Shimen Gorge Scenic Area, Hangzhou City, Zhejiang Province
Pseudotsuga gaussenii	118.958	30.3819	Study on Population Dynamics of Rare and Endangered Plant Pseudotaxus chienii in Ningguo, Anhui	Zhuangcun, Jialu Town, Ningguo City, Anhui Province
Pseudotsuga gaussenii	118.981	30.2217	ISSR Analysis of Genetic Diversity of Endangered Pseudotaxus chienii Populations	Shangxi Village, Lin'an City, Zhejiang Province
Pseudotsuga gaussenii	118.986	30.2163	ISSR Analysis of Genetic Diversity of Endangered Pseudotaxus chienii Populations	Shixi Village, Lin'an City, Zhejiang Province
Pseudotsuga gaussenii	119.06	27.3593	CFH	Peak of Fozishan, Fujian Province
Pseudotsuga gaussenii	119.186	27.7776	CFH	Chamuyu, Lishui City, Zhejiang Province
Pseudotsuga gaussenii	119.214	27.8027	CFH	Sanjingxi, Qingyuan County, Lishui City, Zhejiang Province
Pseudotsuga gaussenii	119.225	30.1575	CVH	Nanping Mountain, Changhua City, Zhejiang Province
Pseudotsuga gaussenii	119.439	30.3307	CFH	West Tianmu Mountain, Hangzhou City, Zhejiang Province
