# Supplementary material for: Differential Performance of Distribution Shifts Between Endangered Coniferous and Broad-Leaved Tree Species in Subtropical China Under Climate Change
Source: Plants (Basel). 2026 Feb 6;15(3):515. doi: 10.3390/plants15030515 (PMC12899582; doi:10.3390/plants15030515)
Supplement: Supplementary file 1 [file plants-15-00515-s001.zip › Table S2 Environmental variables used for the construction of the Maxent model/Table S2 Environmental variables used for the initial construction of the Maxent model.xlsx]

## Sheet: Environmental variables
Data type	Environmental variables	Description	Unit				Species	Environmental variables	Percent contribution (%)
Bioclimatic variables	Bio1	Annual Mean Temperature	°C				Broad-leaved	Mean Temperature of Coldest Quarter (Bio11)	38.2
	Bio2	Mean Diurnal Range	°C					Mean Diurnal Range (Bio2)	33.2
	Bio3	Isothermality	–					Precipitation Seasonality (Bio15)	17.2
	Bio4	Temperature Seasonality	–					Precipitation of Driest Month (Bio14)	3.7
	Bio5	Max Temperature of Warmest Month	°C					Precipitation of Warmest Quarter (Bio18)	2.3
	Bio6	Min Temperature of Coldest Month	°C					Topsoil CEC (clay) (T_CEC_CLAY)	2.2
	Bio7	Temperature Annual Range	°C					Slope	1.3
	Bio8	Mean Temperature of Wettest Quarter	°C					Topsoil Reference Bulk Density (T_REF_BULK)	1.2
	Bio9	Mean Temperature of Driest Quarter	°C					Mean Temperature of Wettest Quarter (Bio8)	0.5
	Bio10	Mean Temperature of Warmest Quarter	°C					Aspect	0.1
	Bio11	Mean Temperature of Coldest Quarter	°C				Coniferous	Precipitation of Driest Quarter (Bio17)	46.9
	Bio12	Annual Precipitation	mm					Precipitation Seasonality (Bio15)	14.1
	Bio13	Precipitation of Wettest Month	mm					Isothermality (Bio3)	13.1
	Bio14	Precipitation of Driest Month	mm					Temperature Annual Range (Bio7)	12.5
	Bio15	Precipitation Seasonality	–					Topsoil CEC (clay) (T_CEC_CLAY)	4.3
	Bio16	Precipitation of Wettest Quarter	mm					Annual Mean Temperature (Bio1)	2.8
	Bio17	Precipitation of Driest Quarter	mm					Slope	2.1
	Bio18	Precipitation of Warmest Quarter	mm					Precipitation of Warmest Quarter (Bio18)	1.9
	Bio19	Precipitation of Coldest Quarter	mm					Topsoil Gravel Content (T_GRAVEL)	0.6
Soil variables	T_GRAVEL	Topsoil Gravel Content	% vol.					Topsoil Sodicity (ESP) (T_ESP)	0.5
	T_SAND	Topsoil Sand Fraction	% wt.					Aspect	0.4
	T_SILT	Topsoil Silt Fraction	% wt.					Mean Temperature of Wettest Quarter (Bio8)	0.4
	T_CLAY	Topsoil Clay Fraction	% wt.					Topsoil Silt Fraction (T_SILT)	0.2
	T_USDA_TEX	Topsoil USDA Texture Classification	name
	T_REF_BULK	Topsoil Reference Bulk Density	kg/dm³ % weight
	T_OC	Topsoil Organic Carbon	-log(H⁺)
	T_pH_H2O	Topsoil pH (H₂O)	cmol/kg
	T_CEC_CLAY	Topsoil CEC (clay)	cmol/kg
	T_CEC_SOIL	Topsoil CEC (soil)	%
	T_BS	Topsoil Base Saturation	cmol/kg
	T_TEB	Topsoil TEB	%
	T_CACO3	Topsoil Calcium Carbonate	%
	T_CASO4	Topsoil Calcium Sulfate	%
	T_ESP	Topsoil Sodicity (ESP)	dS/m
	T_ECE	Topsoil Salinity (Elco)	–
Topography variables	Altitude	Altitude	m
	Slope	Slope	–
	Aspect	Aspect	–
