# Supplementary material for: Differential Performance of Distribution Shifts Between Endangered Coniferous and Broad-Leaved Tree Species in Subtropical China Under Climate Change
Source: Plants (Basel). 2026 Feb 6;15(3):515. doi: 10.3390/plants15030515 (PMC12899582; doi:10.3390/plants15030515)
Supplement: Supplementary file 1 [file plants-15-00515-s001.zip › Table S3 Accuracy metrics and presence thresholds for forest SDMs/Table S3 Accuracy metrics and presence thresholds for forest SDMs.xlsx]

## Sheet: Sheet1
Species	Training AUC	Test AUC	10 percentile presence threshold
broad_leaf_0	0.9816	0.9758	0.1293
broad_leaf_1	0.9812	0.9793	0.1132
broad_leaf_2	0.9811	0.9802	0.1141
broad_leaf_3	0.9806	0.9851	0.1037
broad_leaf_4	0.981	0.982	0.1133
broad_leaf_5	0.982	0.9715	0.1091
broad_leaf_6	0.9807	0.9854	0.1202
broad_leaf_7	0.9814	0.9757	0.1137
broad_leaf_8	0.9805	0.9855	0.1142
broad_leaf_9	0.9809	0.9821	0.112
broad_leaf (average)	0.9811	0.9803	0.11428
coniferous_0	0.9853	0.9892	0.1003
coniferous_1	0.9857	0.9844	0.1322
coniferous_2	0.9865	0.9747	0.1027
coniferous_3	0.9852	0.9871	0.1205
coniferous_4	0.9851	0.9898	0.1491
coniferous_5	0.9853	0.9859	0.147
coniferous_6	0.986	0.9786	0.1391
coniferous_7	0.9853	0.9869	0.137
coniferous_8	0.9857	0.9821	0.1401
coniferous_9	0.9855	0.9842	0.1114
coniferous (average)	0.9856	0.9843	0.12794
